# Supplementary material for: T-Cell Responses to COVID-19 Vaccines and Breakthrough Infection in People Living with HIV Receiving Antiretroviral Therapy
Source: Viruses. 2024 Apr 24;16(5):661. doi: 10.3390/v16050661 (PMC11125792; doi:10.3390/v16050661)
Supplement: Supplementary file 1 [file viruses-16-00661-s001.zip]

Archive with 1 entries (1 files):
- viruses-2949056-supplementary.pdf
